# Supplementary material for: Bacteroidia and Clostridia are equipped to degrade a cascade of polysaccharides along the hindgut of the herbivorous fish Kyphosus sydneyanus
Source: ISME Commun. 2024 Aug 1;4(1):ycae102. doi: 10.1093/ismeco/ycae102 (PMC11333855; doi:10.1093/ismeco/ycae102)
Supplement: Facimoto_2024_Supplementary_Tables_ycae102(1) [file facimoto_2024_supplementary_tables_ycae102(1).xlsx]

## Sheet: Table S1
Table S1. Sample and sequencing metadata (2017), including estimates of the taxa distribution of reads (prokaryotic versus eukaryotic or unknown).
Eukaryotic reads are likely to be primarily derived from the fish host or dietary seaweed. Reads mapped to MAGs provides a lower estimate for prokaryotic reads, and suggests unestimation of the prokaryotic fraction by Kraken 2.
Species	Fish identifier	Gut section	Date	Time	Location	Standard	Fork	Total	Gutted	Sex	Data (Gb)	WGS reads (million sequences)	WGS reads trimmed (million sequences)	Unclassified Kraken 2 (%)	Eukaryota Kraken 2 (%)	Bacteria Kraken 2 (%)	Archaea Kraken 2 (%)	Viruses Kraken 2 (%)	Mapped reads (million sequences, 2017 dataset)	Percentage of reads mapped to representative community of refined MAGs (2017 dataset)
Kyphosus sydneyanus	G117	IV	13.02.17	1455	Great Barrier Island	570	640	7200	5000	F	28	85	76.2	54.397	35.6273	9.63838	0.0723632	0.26497	11.3055	14.8366
Kyphosus sydneyanus	G117	V	13.02.17	1455	Great Barrier Island	570	640	7200	5000	F	18.2	53.4	47.4	60.5461	29.1091	10.006	0.0615015	0.277336	12.9936	27.4126
Kyphosus sydneyanus	G121	IV	14.02.17	1345	Cuvier	460	520	4100	3050	M	18.6	55.6	48.8	64.7958	24.6115	10.2909	0.0685732	0.23325	8.64513	17.7154
Kyphosus sydneyanus	G121	V	14.02.17	1345	Cuvier	460	520	4100	3050	M	19	57.2	50.8	66.3485	22.1203	11.2319	0.0671057	0.232207	12.2452	24.1047
Kyphosus sydneyanus	G124	IV	21.03.17	1100	Little Barrier	510	476	3300	2500	M	10	28.2	24.9	43.1846	46.0602	10.3717	0.055888	0.327535	7.28268	29.2477
Kyphosus sydneyanus	G124	V	21.03.17	1100	Little Barrier	510	476	3300	2500	M	10	28.6	24.4	70.6535	20.6764	8.11428	0.0443159	0.511426	9.60399	39.3606
Kyphosus sydneyanus	G125	IV	21.03.17	1430	Great Barrier Island	610	570	4900	3800	F	18.8	55.8	47	64.508	31.2674	4.06952	0.0433318	0.111762	3.47458	7.39272
Kyphosus sydneyanus	G125	V	21.03.17	1430	Great Barrier Island	610	570	4900	3800	F	9	25.8	22.2	63.765	24.2486	11.5843	0.0507967	0.351365	8.56804	38.5948

## Sheet: Table S2
Table S2. CheckM quality of MAGs generated prior to dereplication and refinement (2017).
MAG ID	Marker lineage	# genomes	# markers	# marker sets	0	1	2	3	4	5+	Completeness	Contamination	Strain heterogeneity
G124_IV_bin_07	f__Lachnospiraceae (UID1255)	90	354	174	18	324	11	1	0	0	92.51	4.25	7.14
G124_IV_bin_08	o__Clostridiales (UID1212)	172	263	149	75	177	11	0	0	0	71.04	0.88	9.09
G124_IV_bin_09	c__Gammaproteobacteria (UID4442)	899	309	183	3	304	2	0	0	0	98.63	0.82	50
G124_IV_bin_10	p__Bacteroidetes (UID2605)	350	314	208	5	309	0	0	0	0	97.6	0	0
G124_IV_bin_11	p__Bacteroidetes (UID2605)	350	314	208	9	305	0	0	0	0	96.39	0	0
G124_IV_bin_12	c__Clostridia (UID1118)	387	223	124	8	204	9	2	0	0	94.35	6.13	20
G124_IV_bin_13	p__Bacteroidetes (UID2605)	350	314	208	5	309	0	0	0	0	97.6	0	0
G124_IV_bin_14	p__Bacteroidetes (UID2605)	350	314	208	3	310	1	0	0	0	98.56	0.48	0
G121_V_bin_05	p__Bacteroidetes (UID2605)	350	314	208	10	295	9	0	0	0	97.47	0.22	77.78
G121_V_bin_06	o__Clostridiales (UID1212)	172	263	149	58	198	7	0	0	0	80.69	3.26	57.14
G121_V_bin_07	o__Clostridiales (UID1120)	304	250	143	49	198	2	1	0	0	73.99	1.44	0
G121_V_bin_08	o__Clostridiales (UID1212)	172	263	149	5	257	1	0	0	0	97.6	0.67	0
G121_V_bin_10	o__Clostridiales (UID1212)	172	263	149	35	226	2	0	0	0	82.83	0.69	50
G121_V_bin_11	p__Bacteroidetes (UID2605)	350	314	208	10	301	3	0	0	0	98.45	1.12	0
G121_V_bin_12	p__Bacteroidetes (UID2605)	350	314	208	3	307	4	0	0	0	98.88	0.68	75
G121_V_bin_14	o__Clostridiales (UID1212)	172	263	149	71	188	4	0	0	0	69.72	1.42	75
G121_V_bin_16	f__Spirochaetaceae (UID2535)	33	249	143	53	194	2	0	0	0	69.43	0.78	100
G121_V_bin_17	o__Clostridiales (UID1226)	155	278	158	24	243	10	1	0	0	92.58	4.05	46.15
G121_V_bin_18	p__Bacteroidetes (UID2605)	350	314	208	21	291	2	0	0	0	95.87	0.4	100
G121_V_bin_19	p__Bacteroidetes (UID2605)	350	314	208	4	308	2	0	0	0	98.08	0.18	100
G121_V_bin_21	k__Bacteria (UID2372)	131	176	105	12	160	3	1	0	0	91.43	4.76	16.67
G121_V_bin_25	p__Bacteroidetes (UID2605)	350	315	209	29	283	3	0	0	0	89.06	1.2	100
G121_V_bin_26	o__Clostridiales (UID1226)	155	278	158	4	117	154	3	0	0	98.1	65.82	30.67
G121_V_bin_27	p__Bacteroidetes (UID2605)	350	314	208	11	303	0	0	0	0	95.58	0	0
G121_V_bin_28	p__Bacteroidetes (UID2605)	350	315	209	74	221	20	0	0	0	74.92	7.69	60
G121_V_bin_30	k__Bacteria (UID2982)	88	229	147	26	190	12	1	0	0	91.14	7.31	53.33
G121_V_bin_31	o__Clostridiales (UID1212)	172	261	147	4	247	9	1	0	0	97.28	6.12	83.33
G125_V_bin_04	c__Gammaproteobacteria (UID4442)	899	309	183	31	275	3	0	0	0	86.93	1.28	66.67
G125_V_bin_05	p__Bacteroidetes (UID2605)	350	314	208	1	313	0	0	0	0	99.52	0	0
G125_V_bin_07	p__Bacteroidetes (UID2605)	350	314	208	9	305	0	0	0	0	95.67	0	0
G125_V_bin_10	p__Bacteroidetes (UID2605)	350	315	209	53	254	8	0	0	0	88.39	1.58	37.5
G125_V_bin_11	p__Bacteroidetes (UID2605)	350	314	208	30	238	46	0	0	0	96.83	18.04	21.74
G125_V_bin_12	p__Bacteroidetes (UID2605)	350	314	208	3	310	1	0	0	0	98.56	0.24	0
G125_V_bin_15	p__Bacteroidetes (UID2605)	350	314	208	6	306	2	0	0	0	97.12	0.72	100
G125_V_bin_17	o__Bacteroidales (UID2617)	213	406	265	117	282	7	0	0	0	72.88	1.76	28.57
G125_V_bin_19	p__Bacteroidetes (UID2605)	350	315	209	8	307	0	0	0	0	96.41	0	0
G125_V_bin_22	p__Bacteroidetes (UID2605)	350	314	208	4	308	2	0	0	0	98.32	0.51	50
G125_V_bin_23	k__Bacteria (UID2328)	3167	126	75	1	89	26	7	3	0	98.67	58.44	29.23
G125_V_bin_24	p__Bacteroidetes (UID2605)	350	314	208	2	306	6	0	0	0	99.04	2.64	50
G117_V_bin_01	p__Bacteroidetes (UID2605)	350	314	208	15	292	7	0	0	0	97.65	2.45	100
G117_V_bin_06	p__Bacteroidetes (UID2605)	350	314	208	14	288	12	0	0	0	98.62	1.62	75
G117_V_bin_07	o__Clostridiales (UID1212)	172	263	149	134	128	1	0	0	0	42.01	0.13	100
G117_V_bin_08	p__Bacteroidetes (UID2605)	350	314	208	7	307	0	0	0	0	96.63	0	0
G117_V_bin_09	o__Clostridiales (UID1212)	172	257	149	75	175	7	0	0	0	66.49	2.37	28.57
G117_V_bin_11	p__Bacteroidetes (UID2605)	350	315	209	71	241	3	0	0	0	84.69	0.98	33.33
G117_V_bin_12	o__Clostridiales (UID1120)	304	250	143	87	162	1	0	0	0	69.28	0.7	0
G117_V_bin_13	p__Bacteroidetes (UID2605)	350	314	208	2	312	0	0	0	0	99.04	0	0
G117_V_bin_16	p__Bacteroidetes (UID2605)	350	314	208	88	175	50	1	0	0	71.1	17.83	26.42
G117_V_bin_17	c__Deltaproteobacteria (UID3218)	61	284	169	7	275	2	0	0	0	97.29	0.61	50
G117_V_bin_18	o__Clostridiales (UID1212)	172	263	149	102	159	2	0	0	0	57.99	0.19	50
G117_V_bin_19	p__Bacteroidetes (UID2605)	350	316	210	14	298	4	0	0	0	95.48	0.97	75
G117_V_bin_20	o__Clostridiales (UID1212)	172	261	147	8	250	3	0	0	0	96.24	0.76	100
G117_V_bin_22	c__Clostridia (UID1085)	35	420	196	123	259	37	1	0	0	70.73	9.85	75
G117_V_bin_23	p__Bacteroidetes (UID2605)	350	314	208	33	276	5	0	0	0	96.17	1.71	40
G117_V_bin_24	o__Clostridiales (UID1212)	172	257	149	133	109	13	1	1	0	40.2	7.76	13.64
G117_V_bin_25	p__Bacteroidetes (UID2605)	350	314	208	5	307	2	0	0	0	98.5	0.22	100
G117_V_bin_27	o__Clostridiales (UID1212)	172	263	149	8	248	7	0	0	0	95.75	2.71	71.43
G117_V_bin_28	p__Bacteroidetes (UID2605)	350	315	209	34	278	3	0	0	0	95.23	0.64	33.33
G117_V_bin_31	o__Bacteroidales (UID2617)	213	406	265	22	378	6	0	0	0	97.09	1.65	83.33
G117_V_bin_33	c__Clostridia (UID1118)	387	223	124	7	214	1	1	0	0	95.16	2.42	0
G117_V_bin_34	p__Bacteroidetes (UID2605)	350	314	208	84	219	11	0	0	0	67.94	3.63	72.73
G117_V_bin_35	p__Bacteroidetes (UID2605)	350	314	208	17	295	2	0	0	0	98.37	0.48	50
G117_V_bin_30	k__Bacteria (UID203)	5449	104	58	2	69	22	11	0	0	98.28	21.08	30.91
G117_V_bin_39	p__Bacteroidetes (UID2605)	350	315	209	8	302	3	2	0	0	96.49	1.62	55.56
G117_V_bin_41	p__Bacteroidetes (UID2605)	350	315	209	31	280	4	0	0	0	88.82	0.81	50
G125_IV_bin_03	c__Gammaproteobacteria (UID4387)	965	277	177	64	212	1	0	0	0	76.27	0.28	100
G125_IV_bin_05	o__Clostridiales (UID1120)	304	249	142	11	233	5	0	0	0	94.37	2.64	0
G125_IV_bin_06	p__Bacteroidetes (UID2605)	350	314	208	5	307	2	0	0	0	97.6	0.96	0
G125_IV_bin_07	c__Gammaproteobacteria (UID4442)	899	309	183	27	278	4	0	0	0	89.13	1.41	75
G124_V_bin_04	p__Bacteroidetes (UID2605)	350	314	208	89	219	6	0	0	0	77.74	1.22	16.67
G124_V_bin_05	o__Clostridiales (UID1212)	172	263	149	130	133	0	0	0	0	48.43	0	0
G124_V_bin_06	p__Bacteroidetes (UID2605)	350	314	208	5	309	0	0	0	0	97.6	0	0
G124_V_bin_07	o__Clostridiales (UID1212)	172	263	149	127	135	1	0	0	0	51.54	0.67	100
G124_V_bin_08	p__Bacteroidetes (UID2605)	350	314	208	10	304	0	0	0	0	95.67	0	0
G124_V_bin_09	p__Bacteroidetes (UID2605)	350	314	208	3	310	1	0	0	0	98.56	0.48	0
G124_V_bin_11	p__Bacteroidetes (UID2605)	350	314	208	3	307	4	0	0	0	98.56	1.12	0
G124_V_bin_13	o__Bacteroidales (UID2617)	213	406	265	130	211	62	3	0	0	67.13	17.2	63.38
G124_V_bin_14	p__Bacteroidetes (UID2605)	350	314	208	15	296	3	0	0	0	96.75	0.88	66.67
G121_IV_bin_04	p__Bacteroidetes (UID2605)	350	314	208	7	307	0	0	0	0	96.63	0	0
G121_IV_bin_05	o__Clostridiales (UID1212)	172	257	149	154	100	3	0	0	0	38.01	1.34	33.33
G121_IV_bin_06	p__Bacteroidetes (UID2605)	350	314	208	3	310	1	0	0	0	98.56	0.48	100
G121_IV_bin_07	p__Bacteroidetes (UID2605)	350	314	208	11	297	6	0	0	0	98.21	1.35	66.67
G121_IV_bin_08	p__Bacteroidetes (UID2605)	350	314	208	2	308	4	0	0	0	99.04	1.32	75
G121_IV_bin_09	k__Bacteria (UID2569)	434	278	186	123	137	15	1	2	0	52.16	5.95	13.33
G121_IV_bin_10	p__Bacteroidetes (UID2605)	350	314	208	16	296	2	0	0	0	98.29	0.64	50
G121_IV_bin_13	p__Bacteroidetes (UID2605)	350	315	209	39	268	6	2	0	0	85.49	2.66	41.67
G121_IV_bin_15	o__Clostridiales (UID1212)	172	261	147	6	252	3	0	0	0	97.35	1.04	100
G121_IV_bin_16	p__Bacteroidetes (UID2605)	350	315	209	159	149	7	0	0	0	42.84	0.4	57.14
G121_IV_bin_17	p__Bacteroidetes (UID2605)	350	314	208	17	296	1	0	0	0	96.28	0.24	0
G121_IV_bin_18	o__Clostridiales (UID1226)	155	278	158	34	235	8	1	0	0	88.73	3.53	36.36
G121_IV_bin_19	o__Clostridiales (UID1212)	172	263	149	7	239	17	0	0	0	97.6	3.48	23.53
G121_IV_bin_20	o__Clostridiales (UID1212)	172	263	149	31	229	3	0	0	0	93.16	0.9	66.67
G121_IV_bin_21	o__Clostridiales (UID1212)	172	263	149	35	219	9	0	0	0	84.09	1.74	33.33
G121_IV_bin_22	p__Bacteroidetes (UID2605)	350	314	208	5	304	5	0	0	0	98.5	2.02	60
G121_IV_bin_23	p__Bacteroidetes (UID2605)	350	314	208	44	262	8	0	0	0	90.51	1.31	62.5
G121_IV_bin_24	p__Bacteroidetes (UID2605)	350	314	208	28	284	2	0	0	0	96.71	0.27	50
G121_IV_bin_25	p__Bacteroidetes (UID2605)	350	314	208	9	304	1	0	0	0	95.67	0.48	0
G117_IV_bin_06	c__Clostridia (UID1118)	387	223	124	7	213	2	1	0	0	95.16	3.23	20
G117_IV_bin_09	p__Bacteroidetes (UID2605)	350	314	208	3	311	0	0	0	0	98.56	0	0
G117_IV_bin_10	p__Bacteroidetes (UID2605)	350	314	208	5	309	0	0	0	0	97.6	0	0
G117_IV_bin_11	p__Bacteroidetes (UID2605)	350	315	209	83	213	19	0	0	0	73.2	6.63	63.16
G117_IV_bin_13	p__Bacteroidetes (UID2605)	350	314	208	89	220	5	0	0	0	68.59	1.52	20
G117_IV_bin_14	p__Bacteroidetes (UID2605)	350	314	208	3	307	4	0	0	0	98.56	0.06	100
G117_IV_bin_15	p__Bacteroidetes (UID2605)	350	315	209	39	266	10	0	0	0	86.83	1.97	60
G117_IV_bin_16	o__Bacteroidales (UID2617)	213	406	265	43	359	4	0	0	0	95.61	1.32	25
G117_IV_bin_17	p__Bacteroidetes (UID2605)	350	315	209	9	300	4	2	0	0	95.93	1.72	60
G117_IV_bin_18	f__Lachnospiraceae (UID1255)	90	354	174	42	235	68	9	0	0	87.67	30.35	3.16
G117_IV_bin_19	o__Clostridiales (UID1212)	172	263	149	101	157	5	0	0	0	61.32	1.41	40
G117_IV_bin_20	c__Clostridia (UID1085)	35	420	196	87	216	93	24	0	0	78.31	40.37	84.24
G117_IV_bin_21	k__Bacteria (UID2565)	2921	152	93	4	148	0	0	0	0	96.77	0	0
G117_IV_bin_22	o__Clostridiales (UID1226)	155	278	158	5	267	6	0	0	0	98.1	2.43	50
G117_IV_bin_23	p__Bacteroidetes (UID2605)	350	314	208	24	237	52	1	0	0	93.22	17.87	58.18
G117_IV_bin_24	k__Bacteria (UID2982)	88	230	148	126	104	0	0	0	0	48.07	0	0
G117_IV_bin_25	o__Clostridiales (UID1212)	172	257	149	127	120	9	1	0	0	43.9	3.33	25
G117_IV_bin_28	k__Bacteria (UID2329)	174	149	89	77	71	1	0	0	0	47.47	1.12	100
G117_IV_bin_31	p__Bacteroidetes (UID2605)	350	314	208	4	310	0	0	0	0	98.08	0	0
G117_IV_bin_32	p__Bacteroidetes (UID2605)	350	314	208	77	229	8	0	0	0	75.71	2.82	37.5
G117_IV_bin_33	p__Bacteroidetes (UID2605)	350	314	208	36	276	2	0	0	0	96.48	0.96	50
G117_IV_bin_34	p__Bacteroidetes (UID2605)	350	314	208	8	302	4	0	0	0	97.54	0.75	75
G117_IV_bin_36	p__Bacteroidetes (UID2605)	350	316	210	3	311	2	0	0	0	98.57	0.95	0
G117_IV_bin_37	p__Bacteroidetes (UID2605)	350	314	208	1	311	2	0	0	0	99.52	0.72	0
G117_IV_bin_38	k__Bacteria (UID203)	5449	103	57	8	52	40	3	0	0	90.35	57.26	6.12
G117_IV_bin_39	o__Clostridiales (UID1212)	172	257	149	35	217	5	0	0	0	83.8	2.15	60
G117_IV_bin_40	o__Clostridiales (UID1212)	172	263	149	26	233	4	0	0	0	87.36	2.35	75
G124_IV_bin_01	k__Bacteria (UID2328)	3167	126	75	21	100	5	0	0	0	79.96	5.44	20
G124_IV_bin_02	k__Bacteria (UID2328)	3167	126	75	12	106	8	0	0	0	84	3.39	87.5
G124_IV_bin_03	p__Bacteroidetes (UID2605)	350	314	208	3	310	1	0	0	0	98.56	0.48	0
G124_IV_bin_04	k__Bacteria (UID2329)	174	149	89	10	126	13	0	0	0	91.01	10.27	7.69
G124_IV_bin_05	p__Bacteroidetes (UID2605)	350	314	208	52	253	7	2	0	0	79.33	3.22	23.08
G124_IV_bin_06	o__Clostridiales (UID1212)	172	263	149	49	207	7	0	0	0	77.32	2.18	71.43
G121_V_bin_01	o__Clostridiales (UID1226)	155	278	158	163	115	0	0	0	0	36.08	0	0
G121_V_bin_02	k__Bacteria (UID2982)	88	230	148	7	220	3	0	0	0	95.27	2.03	100
G121_V_bin_03	k__Bacteria (UID203)	5449	103	57	29	52	22	0	0	0	70.18	12.6	81.82
G121_V_bin_04	o__Clostridiales (UID1212)	172	257	149	127	124	6	0	0	0	44.22	0.78	0
G125_V_bin_01	c__Clostridia (UID1118)	387	223	124	7	213	1	2	0	0	95.16	2.82	0
G125_V_bin_02	p__Bacteroidetes (UID2605)	350	314	208	3	307	4	0	0	0	98.56	1.44	0
G125_V_bin_03	p__Bacteroidetes (UID2605)	350	316	210	103	172	34	5	2	0	69.04	15.96	0
G117_V_bin_02	p__Bacteroidetes (UID2605)	350	314	208	39	273	2	0	0	0	94.39	0.96	0
G117_V_bin_03	k__Bacteria (UID2329)	174	149	89	5	121	22	1	0	0	95.51	21.51	0
G117_V_bin_04	o__Clostridiales (UID1212)	172	263	149	211	49	3	0	0	0	7.08	0.14	0
G117_V_bin_05	o__Clostridiales (UID1212)	172	263	149	63	155	39	5	1	0	77.71	22.66	16.67
G125_IV_bin_01	k__Bacteria (UID2328)	3167	126	75	17	95	13	1	0	0	80	15.03	18.75
G125_IV_bin_02	k__Bacteria (UID203)	5449	103	57	19	48	36	0	0	0	70.18	34.37	41.67
G124_V_bin_01	c__Clostridia (UID1118)	387	223	124	8	210	5	0	0	0	94.35	2.02	0
G124_V_bin_02	p__Bacteroidetes (UID2605)	350	314	208	8	305	1	0	0	0	96.15	0.48	0
G124_V_bin_03	o__Clostridiales (UID1212)	172	261	147	70	161	27	3	0	0	69.97	10.97	13.89
G121_IV_bin_01	f__Lachnospiraceae (UID1255)	90	354	174	42	299	10	1	2	0	90.99	4.58	16
G121_IV_bin_02	f__Spirochaetaceae (UID2535)	33	249	143	50	199	0	0	0	0	76.15	0	0
G121_IV_bin_03	o__Clostridiales (UID1212)	172	263	149	83	166	14	0	0	0	68.34	4.87	0
G117_IV_bin_01	k__Bacteria (UID2329)	174	149	89	10	137	2	0	0	0	91.01	1.28	0
G117_IV_bin_02	o__Clostridiales (UID1212)	172	257	149	6	250	1	0	0	0	95.97	0.34	0
G117_IV_bin_03	p__Bacteroidetes (UID2605)	350	314	208	43	262	9	0	0	0	84.48	2.98	66.67
G117_IV_bin_04	o__Clostridiales (UID1212)	172	261	147	3	249	9	0	0	0	97.96	3.97	66.67
G117_IV_bin_05	o__Clostridiales (UID1212)	172	263	149	56	198	9	0	0	0	72.11	4.85	44.44
G121_V_bin_09	c__Clostridia (UID1085)	35	420	196	119	287	13	1	0	0	71.31	4.69	56.25
G121_V_bin_13	p__Bacteroidetes (UID2605)	350	314	208	34	277	3	0	0	0	88.83	0.75	66.67
G121_V_bin_15	o__Clostridiales (UID1212)	172	263	149	13	249	1	0	0	0	93.69	0.67	0
G121_V_bin_20	f__Lachnospiraceae (UID1256)	33	333	171	66	239	22	6	0	0	82.77	11.23	57.5
G121_V_bin_22	k__Bacteria (UID2329)	174	149	89	13	131	5	0	0	0	89.33	4.65	20
G121_V_bin_23	f__Lachnospiraceae (UID1255)	90	354	174	9	339	6	0	0	0	94.83	1.53	16.67
G121_V_bin_24	f__Lachnospiraceae (UID1255)	90	354	174	35	308	10	0	1	0	89.94	4.98	18.75
G121_V_bin_29	p__Bacteroidetes (UID2605)	350	314	208	2	312	0	0	0	0	99.04	0	0
G125_V_bin_06	k__Bacteria (UID2328)	3167	126	75	25	98	3	0	0	0	70.42	4	0
G125_V_bin_08	c__Clostridia (UID1118)	387	223	124	20	201	2	0	0	0	88.98	1.01	0
G125_V_bin_09	k__Bacteria (UID1453)	901	171	117	15	156	0	0	0	0	88.03	0	0
G125_V_bin_13	k__Bacteria (UID2328)	3167	126	75	6	119	1	0	0	0	93.21	1.33	0
G125_V_bin_14	k__Bacteria (UID2982)	88	230	148	7	223	0	0	0	0	95.27	0	0
G125_V_bin_16	k__Bacteria (UID2569)	434	278	186	7	264	7	0	0	0	96.24	2.15	57.14
G125_V_bin_18	k__Bacteria (UID2565)	2921	152	93	4	148	0	0	0	0	96.77	0	0
G125_V_bin_20	g__Vibrio (UID4874)	71	1066	378	27	987	50	2	0	0	95.5	5.94	26.79
G125_V_bin_21	k__Bacteria (UID1453)	901	171	117	111	59	1	0	0	0	17.72	0.85	0
G125_V_bin_25	p__Bacteroidetes (UID2605)	350	315	209	34	267	13	1	0	0	96.05	5.62	62.5
G117_V_bin_10	o__Clostridiales (UID1226)	155	278	158	27	240	9	1	1	0	94.22	4.11	5.56
G117_V_bin_14	k__Bacteria (UID2982)	88	230	148	8	221	1	0	0	0	94.93	0.68	0
G117_V_bin_15	p__Bacteroidetes (UID2605)	350	314	208	20	291	3	0	0	0	93.41	1.2	33.33
G117_V_bin_21	p__Bacteroidetes (UID2605)	350	314	208	1	313	0	0	0	0	99.52	0	0
G117_V_bin_26	f__Lachnospiraceae (UID1255)	90	354	174	46	301	7	0	0	0	87.16	3.26	42.86
G117_V_bin_29	p__Bacteroidetes (UID2605)	350	314	208	49	262	3	0	0	0	96.73	1.06	66.67
G117_V_bin_32	o__Clostridiales (UID1226)	155	278	158	76	185	17	0	0	0	69.8	4.01	11.76
G117_V_bin_36	k__Bacteria (UID2565)	2921	152	93	4	147	1	0	0	0	96.77	1.08	100
G117_V_bin_37	p__Bacteroidetes (UID2605)	350	314	208	23	290	1	0	0	0	96	0.48	100
G117_V_bin_38	p__Bacteroidetes (UID2605)	350	315	209	6	309	0	0	0	0	97.13	0	0
G117_V_bin_40	k__Bacteria (UID2329)	174	149	89	12	126	11	0	0	0	88.2	11.8	18.18
G125_IV_bin_04	k__Bacteria (UID2328)	3167	126	75	23	87	15	1	0	0	84.92	20.67	44.44
G124_V_bin_10	c__Clostridia (UID1118)	387	223	124	44	177	2	0	0	0	77.46	1.61	50
G124_V_bin_12	k__Bacteria (UID2329)	174	149	89	30	116	3	0	0	0	89.99	1.4	33.33
G121_IV_bin_11	k__Bacteria (UID2329)	174	149	89	17	125	7	0	0	0	85.39	6.9	0
G121_IV_bin_12	k__Bacteria (UID2982)	88	230	148	8	220	2	0	0	0	94.59	0.51	100
G121_IV_bin_14	p__Bacteroidetes (UID2605)	350	314	208	6	308	0	0	0	0	97.12	0	0
G117_IV_bin_07	p__Bacteroidetes (UID2605)	350	315	209	6	309	0	0	0	0	97.13	0	0
G117_IV_bin_08	o__Clostridiales (UID1212)	172	263	149	17	244	2	0	0	0	92.17	0.5	100
G117_IV_bin_12	p__Bacteroidetes (UID2605)	350	316	210	94	193	25	4	0	0	70.24	7.97	51.35
G117_IV_bin_26	p__Bacteroidetes (UID2605)	350	314	208	85	221	8	0	0	0	72.82	0.92	87.5
G117_IV_bin_27	k__Bacteria (UID2982)	88	230	148	7	223	0	0	0	0	95.27	0	0
G117_IV_bin_29	c__Deltaproteobacteria (UID3218)	61	284	169	27	257	0	0	0	0	88.89	0	0
G117_IV_bin_30	k__Bacteria (UID2329)	174	149	89	7	109	31	2	0	0	92.7	29.82	0
G117_IV_bin_35	f__Lachnospiraceae (UID1255)	90	354	174	16	298	39	1	0	0	92.91	7.37	7.14

## Sheet: Table S3
Table S3. Representative MAGs and references displayed in the tree.
MAG ID or reference genome accession number	MAG (refined bins), reference and outgroup	Domain	Phylum	Class	Order	Family	Genus	Species	MAG and reference genome name	Completeness	Contamination	Strain heterogeneity	BioSample
G117_V_bin_21	FM_01	d__Bacteria	p__Bacteroidota	c__Bacteroidia	o__Bacteroidales	f__Rikenellaceae	g__Alistipes	NA	g__Alistipes FM_01	99.52	0	0	SAMN37876722
G121_IV_bin_07	FM_02	d__Bacteria	p__Bacteroidota	c__Bacteroidia	o__Bacteroidales	f__Rikenellaceae	g__Alistipes	NA	g__Alistipes FM_02	97.72	0.96	50	SAMN37876723
G117_V_bin_02	FM_03	d__Bacteria	p__Bacteroidota	c__Bacteroidia	o__Bacteroidales	f__Rikenellaceae	g__Alistipes	NA	g__Alistipes FM_03	94.39	0.96	0	SAMN37876724
G121_IV_bin_24	FM_04	d__Bacteria	p__Bacteroidota	c__Bacteroidia	o__Bacteroidales	f__Rikenellaceae	g__Alistipes	NA	g__Alistipes FM_04	96.71	0.27	50	SAMN37876725
G121_IV_bin_23	FM_05	d__Bacteria	p__Bacteroidota	c__Bacteroidia	o__Bacteroidales	f__Rikenellaceae	g__Alistipes	NA	g__Alistipes FM_05	90.13	1.2	50	SAMN37876726
G117_V_bin_13	FM_06	d__Bacteria	p__Bacteroidota	c__Bacteroidia	o__Bacteroidales	f__Rikenellaceae	g__Alistipes	NA	g__Alistipes FM_06	99.04	0	0	SAMN37876727
G117_IV_bin_10	FM_07	d__Bacteria	p__Bacteroidota	c__Bacteroidia	o__Bacteroidales	f__Rikenellaceae	g__Alistipes	NA	g__Alistipes FM_07	97.6	0	0	SAMN37876728
G121_V_bin_29	FM_08	d__Bacteria	p__Bacteroidota	c__Bacteroidia	o__Bacteroidales	f__Rikenellaceae	g__Alistipes	NA	g__Alistipes FM_08	99.04	0	0	SAMN37876729
G121_IV_bin_10	FM_09	d__Bacteria	p__Bacteroidota	c__Bacteroidia	o__Bacteroidales	f__Rikenellaceae	g__Alistipes	NA	g__Alistipes FM_09	98.29	0.64	50	SAMN37876730
G124_IV_bin_11	FM_10	d__Bacteria	p__Bacteroidota	c__Bacteroidia	o__Bacteroidales	f__Rikenellaceae	g__Alistipes	NA	g__Alistipes FM_10	96.39	0	0	SAMN37876731
G125_V_bin_22	FM_11	d__Bacteria	p__Bacteroidota	c__Bacteroidia	o__Bacteroidales	f__Rikenellaceae	g__Alistipes	NA	g__Alistipes FM_11	98.32	0.51	50	SAMN37876732
G117_V_bin_35	FM_12	d__Bacteria	p__Bacteroidota	c__Bacteroidia	o__Bacteroidales	f__Rikenellaceae	g__Alistipes	NA	g__Alistipes FM_12	98.37	0.48	50	SAMN37876733
G124_IV_bin_14	FM_13	d__Bacteria	p__Bacteroidota	c__Bacteroidia	o__Bacteroidales	f__Rikenellaceae	g__Alistipes	NA	g__Alistipes FM_13	98.56	0.48	0	SAMN37876734
G117_V_bin_37	FM_14	d__Bacteria	p__Bacteroidota	c__Bacteroidia	o__Bacteroidales	f__Rikenellaceae	g__Alistipes	NA	g__Alistipes FM_14	96	0.48	100	SAMN37876735
G124_V_bin_11	FM_15	d__Bacteria	p__Bacteroidota	c__Bacteroidia	o__Bacteroidales	f__Rikenellaceae	g__Alistipes	NA	g__Alistipes FM_15	96.15	0.64	0	SAMN37876736
G121_IV_bin_22	FM_16	d__Bacteria	p__Bacteroidota	c__Bacteroidia	o__Bacteroidales	f__Rikenellaceae	g__Alistipes	NA	g__Alistipes FM_16	97.06	0.58	0	SAMN37876737
G117_V_bin_29	FM_17	d__Bacteria	p__Bacteroidota	c__Bacteroidia	o__Bacteroidales	f__Rikenellaceae	g__Alistipes	NA	g__Alistipes FM_17	91.92	0.1	100	SAMN37876738
G117_IV_bin_03	FM_18	d__Bacteria	p__Bacteroidota	c__Bacteroidia	o__Bacteroidales	f__Rikenellaceae	g__Alistipes	NA	g__Alistipes FM_18	83.71	0.96	100	SAMN37876739
G117_IV_bin_14	FM_19	d__Bacteria	p__Bacteroidota	c__Bacteroidia	o__Bacteroidales	f__Rikenellaceae	g__Alistipes	NA	g__Alistipes FM_19	97.23	0	0	SAMN37876740
G117_IV_bin_31	FM_20	d__Bacteria	p__Bacteroidota	c__Bacteroidia	o__Bacteroidales	f__Rikenellaceae	g__Alistipes	NA	g__Alistipes FM_20	98.08	0	0	SAMN37876741
G125_V_bin_05	FM_21	d__Bacteria	p__Bacteroidota	c__Bacteroidia	o__Bacteroidales	f__Rikenellaceae	NA	NA	f__Rikenellaceae FM_21	99.52	0	0	SAMN37876742
G117_V_bin_41	FM_22	d__Bacteria	p__Bacteroidota	c__Bacteroidia	o__Bacteroidales	f__Rikenellaceae	g__Mucinivorans	NA	g__Mucinivorans FM_22	88.71	0.49	100	SAMN37876743
G125_V_bin_19	FM_23	d__Bacteria	p__Bacteroidota	c__Bacteroidia	o__Bacteroidales	f__Rikenellaceae	g__Mucinivorans	NA	g__Mucinivorans FM_23	96.41	0	0	SAMN37876744
G117_V_bin_38	FM_24	d__Bacteria	p__Bacteroidota	c__Bacteroidia	o__Bacteroidales	f__Rikenellaceae	g__Mucinivorans	NA	g__Mucinivorans FM_24	97.13	0	0	SAMN37876745
G125_V_bin_10	FM_25	d__Bacteria	p__Bacteroidota	c__Bacteroidia	o__Bacteroidales	f__Rikenellaceae	NA	NA	f__Rikenellaceae FM_25	88.39	1.58	37.5	SAMN37876746
G125_V_bin_25	FM_26	d__Bacteria	p__Bacteroidota	c__Bacteroidia	o__Bacteroidales	f__Rikenellaceae	NA	NA	f__Rikenellaceae FM_26	95.68	2.25	50	SAMN37876747
G117_V_bin_28	FM_27	d__Bacteria	p__Bacteroidota	c__Bacteroidia	o__Bacteroidales	f__Rikenellaceae	NA	NA	f__Rikenellaceae FM_27	95.23	0.64	33.33	SAMN37876748
G117_IV_bin_36	FM_28	d__Bacteria	p__Bacteroidota	c__Bacteroidia	o__Bacteroidales	f__Rikenellaceae	NA	NA	f__Rikenellaceae FM_28	98.1	0.48	0	SAMN37876749
G117_IV_bin_34	FM_29	d__Bacteria	p__Bacteroidota	c__Bacteroidia	o__Bacteroidales	f__Rikenellaceae	NA	NA	f__Rikenellaceae FM_29	96.92	0.27	100	SAMN37876750
G117_IV_bin_16	FM_30	d__Bacteria	p__Bacteroidota	c__Bacteroidia	o__Bacteroidales	f__Muribaculaceae	g__HGM05232	NA	g__HGM05232 FM_30	95.61	0.94	33.33	SAMN37876751
G125_V_bin_16	FM_31	d__Bacteria	p__Bacteroidota	c__Bacteroidia	o__Bacteroidales	f__Paludibacteraceae	g__Aphodosoma	NA	g__Aphodosoma FM_31	96.24	2.15	57.14	SAMN37876752
G125_IV_bin_03	FM_32	d__Bacteria	p__Pseudomonadota	c__Gammaproteobacteria	o__Enterobacterales_A	f__Psittacicellaceae	NA	NA	f__Psittacicellaceae FM_32	76.27	0.28	100	SAMN37876753
G125_V_bin_20	FM_33	d__Bacteria	p__Pseudomonadota	c__Gammaproteobacteria	o__Enterobacterales_A	f__Vibrionaceae	g__Vibrio	s__Vibrio pomeroyi	s__Vibrio pomeroyi FM_33	95.5	5.83	26.42	SAMN37876754
G124_IV_bin_09	FM_34	d__Bacteria	p__Pseudomonadota	c__Gammaproteobacteria	o__Enterobacterales_A	f__Shewanellaceae	g__Ferrimonas	NA	g__Ferrimonas FM_34	98.63	0.82	50	SAMN37876755
G125_V_bin_14	FM_35	d__Bacteria	p__Verrucomicrobiota	c__Verrucomicrobiae	o__Opitutales	f__CAG-312	g__CAKUIA01	NA	g__CAKUIA01 FM_35	95.27	0	0	SAMN37876756
G121_V_bin_30	FM_36	d__Bacteria	p__Verrucomicrobiota	c__Verrucomicrobiae	o__Verrucomicrobiales	f__Akkermansiaceae	g__Akkermansia	NA	g__Akkermansia FM_36	89.9	6.35	46.67	SAMN37876757
G117_V_bin_17	FM_37	d__Bacteria	p__Desulfobacterota	c__Desulfovibrionia	o__Desulfovibrionales	f__Desulfovibrionaceae	g__Nitratidesulfovibrio	NA	g__Nitratidesulfovibrio FM_37	97.29	0.61	50	SAMN37876758
G121_IV_bin_02	FM_38	d__Bacteria	p__Spirochaetota	c__Spirochaetia	o__Treponematales	f__Treponemataceae	NA	NA	f__Treponemataceae FM_38	76.15	0	0	SAMN37876759
G125_V_bin_18	FM_39	d__Bacteria	p__Pseudomonadota	c__Alphaproteobacteria	o__RF32	NA	NA	NA	o__RF32 FM_39	96.77	0	0	SAMN37876760
G125_V_bin_09	FM_40	d__Bacteria	p__Cyanobacteriota	c__Vampirovibrionia	o__Gastranaerophilales	f__Gastranaerophilaceae	g__CALURL01	NA	g__CALURL01 FM_40	88.03	0	0	SAMN37876761
G124_IV_bin_02	FM_41	d__Bacteria	p__Bacillota	c__Bacilli	o__Acholeplasmatales	f__Anaeroplasmataceae	NA	NA	f__Anaeroplasmataceae FM_41	84	3.39	87.5	SAMN37876762
G125_V_bin_13	FM_42	d__Bacteria	p__Bacillota	c__Bacilli	o__Acholeplasmatales	f__Anaeroplasmataceae	NA	NA	f__Anaeroplasmataceae FM_42	93.21	1.33	0	SAMN37876763
G121_V_bin_21	FM_43	d__Bacteria	p__Bacillota	c__Bacilli	o__Erysipelotrichales	f__Erysipelotrichaceae	g__RQZE01	NA	g__RQZE01 FM_43	91.43	4.76	16.67	SAMN37876764
G117_IV_bin_01	FM_44	d__Bacteria	p__Bacillota	c__Bacilli	o__RF39	f__UBA660	NA	NA	f__UBA660 FM_44	91.01	0.16	0	SAMN37876765
G121_V_bin_22	FM_45	d__Bacteria	p__Bacillota	c__Bacilli	o__RF39	f__UBA660	g__DUWA01	NA	g__DUWA01 FM_45	85.96	3.53	25	SAMN37876766
G121_V_bin_06	FM_46	d__Bacteria	p__Bacillota_A	c__Clostridia	o__Oscillospirales	f__Oscillospiraceae	NA	NA	f__Oscillospiraceae FM_46	80.69	3.26	57.14	SAMN37876767
G117_IV_bin_39	FM_47	d__Bacteria	p__Bacillota_A	c__Clostridia	o__Oscillospirales	f__Oscillospiraceae	g__Lawsonibacter	NA	g__Lawsonibacter FM_47	83.8	2.15	60	SAMN37876768
G117_IV_bin_02	FM_48	d__Bacteria	p__Bacillota_A	c__Clostridia	o__Oscillospirales	f__Oscillospiraceae	g__Lawsonibacter	NA	g__Lawsonibacter FM_48	95.97	0.34	0	SAMN37876769
G121_V_bin_08	FM_49	d__Bacteria	p__Bacillota_A	c__Clostridia	o__Oscillospirales	f__Acutalibacteraceae	g__SIG603	NA	g__SIG603 FM_49	97.6	0.67	0	SAMN37876770
G121_V_bin_10	FM_50	d__Bacteria	p__Bacillota_A	c__Clostridia	o__Oscillospirales	f__Acutalibacteraceae	g__SIG603	NA	g__SIG603 FM_50	82.83	0.69	50	SAMN37876771
G121_IV_bin_20	FM_51	d__Bacteria	p__Bacillota_A	c__Clostridia	o__Oscillospirales	f__Butyricicoccaceae	NA	NA	f__Butyricicoccaceae FM_51	93.16	0.9	66.67	SAMN37876772
G117_V_bin_27	FM_52	d__Bacteria	p__Bacillota_A	c__Clostridia	o__Oscillospirales	f__Butyricicoccaceae	NA	NA	f__Butyricicoccaceae FM_52	95.75	2.71	71.43	SAMN37876773
G117_V_bin_20	FM_53	d__Bacteria	p__Bacillota_A	c__Clostridia	o__Oscillospirales	f__Ruminococcaceae	g__Faecalibacterium	NA	g__Faecalibacterium FM_53	95.38	0.68	100	SAMN37876774
G121_V_bin_15	FM_54	d__Bacteria	p__Bacillota_A	c__Clostridia	o__Oscillospirales	f__Acutalibacteraceae	g__UBA6857	NA	g__UBA6857 FM_54	93.69	0.67	0	SAMN37876775
G125_IV_bin_05	FM_55	d__Bacteria	p__Bacillota_A	c__Clostridia	o__Peptostreptococcales	f__Peptostreptococcaceae	g__JAGHEK01	NA	g__JAGHEK01 FM_55	94.37	2.29	0	SAMN37876776
G125_V_bin_08	FM_56	d__Bacteria	p__Bacillota_A	c__Clostridia	o__Christensenellales	f__DTU072	g__WQYD01	NA	g__WQYD01 FM_56	88.98	1.01	0	SAMN37876777
G124_V_bin_01	FM_57	d__Bacteria	p__Bacillota_A	c__Clostridia	o__Christensenellales	NA	NA	NA	o__Christensenellales FM_57	94.35	2.02	0	SAMN37876778
G124_V_bin_10	FM_58	d__Bacteria	p__Bacillota_A	c__Clostridia	o__Christensenellales	NA	NA	NA	o__Christensenellales FM_58	75	1.42	50	SAMN37876779
G125_V_bin_01	FM_59	d__Bacteria	p__Bacillota_A	c__Clostridia	o__Christensenellales	NA	NA	NA	o__Christensenellales FM_59	95.16	2.82	0	SAMN37876780
G117_V_bin_33	FM_60	d__Bacteria	p__Bacillota_A	c__Clostridia	o__Christensenellales	NA	NA	NA	o__Christensenellales FM_60	95.16	2.42	0	SAMN37876781
G117_IV_bin_40	FM_61	d__Bacteria	p__Bacillota_A	c__Clostridia	o__Lachnospirales	f__CAG-274	NA	NA	f__CAG-274 FM_61	87.36	2.35	75	SAMN37876782
G117_IV_bin_08	FM_62	d__Bacteria	p__Bacillota_A	c__Clostridia	o__Lachnospirales	f__Anaerotignaceae	g__Anaerotignum	NA	g__Anaerotignum FM_62	92.17	0.5	100	SAMN37876783
G117_IV_bin_22	FM_63	d__Bacteria	p__Bacillota_A	c__Clostridia	o__Lachnospirales	f__Lachnospiraceae	NA	NA	f__Lachnospiraceae FM_63	98.1	2.43	50	SAMN37876784
G121_V_bin_20	FM_64	d__Bacteria	p__Bacillota_A	c__Clostridia	o__Lachnospirales	f__Lachnospiraceae	NA	NA	f__Lachnospiraceae FM_64	79.57	6.35	28.57	SAMN37876785
G121_V_bin_23	FM_65	d__Bacteria	p__Bacillota_A	c__Clostridia	o__Lachnospirales	f__Lachnospiraceae	g__RGIG6307	NA	g__RGIG6307 FM_65	94.83	1.53	16.67	SAMN37876786
G121_IV_bin_01	FM_66	d__Bacteria	p__Bacillota_A	c__Clostridia	o__Lachnospirales	f__Lachnospiraceae	NA	NA	f__Lachnospiraceae FM_66	88.51	3.87	19.05	SAMN37876787
G117_V_bin_26	FM_67	d__Bacteria	p__Bacillota_A	c__Clostridia	o__Lachnospirales	f__Lachnospiraceae	NA	NA	f__Lachnospiraceae FM_67	87.16	3.26	42.86	SAMN37876788
G124_IV_bin_07	FM_68	d__Bacteria	p__Bacillota_A	c__Clostridia	o__Lachnospirales	f__Lachnospiraceae	NA	NA	f__Lachnospiraceae FM_68	89.47	2.99	12.5	SAMN37876789
GCF_000020145.1	outgroup	d__Bacteria	p__Elusimicrobiota	c__Elusimicrobia	o__Elusimicrobiales	f__Elusimicrobiaceae	g__Elusimicrobium	s__Elusimicrobium minutum	s__Elusimicrobium minutum	NA	NA	NA	NA
GCA_001916215.1	reference	d__Bacteria	p__Bacillota	c__Bacilli	o__Acholeplasmatales	f__Anaeroplasmataceae	g__CAG-307	s__CAG-307 sp001916215	s__CAG-307 sp001916215	NA	NA	NA	NA
GCA_002449755.1	reference	d__Bacteria	p__Bacillota	c__Bacilli	o__Acholeplasmatales	f__Anaeroplasmataceae	g__Anaeroplasma	s__Anaeroplasma sp002449755	s__Anaeroplasma sp002449755	NA	NA	NA	NA
GCF_900142265.1	reference	d__Bacteria	p__Bacillota_A	c__Clostridia	o__Lachnospirales	f__Anaerotignaceae	g__Anaerotignum	s__Anaerotignum lactatifermentans	s__Anaerotignum lactatifermentans	NA	NA	NA	NA
GCA_002308755.1	reference	d__Bacteria	p__Bacillota_A	c__Clostridia	o__Christensenellales	f__Borkfalkiaceae	g__UBA1259	s__UBA1259 sp002308755	s__UBA1259 sp002308755	NA	NA	NA	NA
GCA_002405165.1	reference	d__Bacteria	p__Bacillota_A	c__Clostridia	o__Christensenellales	f__Borkfalkiaceae	g__UBA4675	s__UBA4675 sp002405165	s__UBA4675 sp002405165	NA	NA	NA	NA
GCA_002449635.1	reference	d__Bacteria	p__Bacillota_A	c__Clostridia	o__Oscillospirales	f__Butyricicoccaceae	g__Butyricicoccus_A	s__Butyricicoccus_A sp002449635	s__Butyricicoccus_A sp002449635	NA	NA	NA	NA
GCA_001917125.1	reference	d__Bacteria	p__Pseudomonadota	c__Alphaproteobacteria	o__RF32	f__CAG-239	g__Scatocola	s__Scatocola faecipullorum	s__Scatocola faecipullorum	NA	NA	NA	NA
GCA_900313155.1	reference	d__Bacteria	p__Pseudomonadota	c__Alphaproteobacteria	o__RF32	f__CAG-239	g__RUG410	s__RUG410 sp900313155	s__RUG410 sp900313155	NA	NA	NA	NA
GCA_000432155.1	reference	d__Bacteria	p__Bacillota_A	c__Clostridia	o__Lachnospirales	f__CAG-274	g__CAG-274	s__CAG-274 sp000432155	s__CAG-274 sp000432155	NA	NA	NA	NA
GCA_002437405.1	reference	d__Bacteria	p__Verrucomicrobiota	c__Verrucomicrobiae	o__Opitutales	f__CAG-312	g__Merdousia	s__Merdousia sp002437405	s__Merdousia sp002437405	NA	NA	NA	NA
GCF_000195755.1	reference	d__Bacteria	p__Desulfobacterota	c__Desulfovibrionia	o__Desulfovibrionales	f__Desulfovibrionaceae	g__Nitratidesulfovibrio	s__Nitratidesulfovibrio vulgaris	s__Nitratidesulfovibrio vulgaris	NA	NA	NA	NA
GCF_000226255.1	reference	d__Bacteria	p__Desulfobacterota	c__Desulfovibrionia	o__Desulfovibrionales	f__Desulfovibrionaceae	g__Cupidesulfovibrio	s__Cupidesulfovibrio sp000226255	s__Cupidesulfovibrio sp000226255	NA	NA	NA	NA
GCA_001604065.1	reference	d__Bacteria	p__Bacillota_A	c__Clostridia	o__Christensenellales	f__DTU072	g__Firm-09	s__Firm-09 sp001604065	s__Firm-09 sp001604065	NA	NA	NA	NA
GCA_002385605.1	reference	d__Bacteria	p__Bacillota_A	c__Clostridia	o__Christensenellales	f__DTU072	g__Firm-09	s__Firm-09 sp002385605	s__Firm-09 sp002385605	NA	NA	NA	NA
GCF_000160815.2	reference	d__Bacteria	p__Bacillota	c__Bacilli	o__Erysipelotrichales	f__Erysipelotrichaceae	g__Erysipelothrix	s__Erysipelothrix rhusiopathiae	s__Erysipelothrix rhusiopathiae	NA	NA	NA	NA
GCF_000177375.1	reference	d__Bacteria	p__Bacillota	c__Bacilli	o__Erysipelotrichales	f__Erysipelotrichaceae	g__Bulleidia	s__Bulleidia extructa	s__Bulleidia extructa	NA	NA	NA	NA
GCA_001899335.1	reference	d__Bacteria	p__Cyanobacteriota	c__Vampirovibrionia	o__Gastranaerophilales	f__Gastranaerophilaceae	g__Gastranaerophilus	s__Gastranaerophilus phascolarctosicola	s__Gastranaerophilus phascolarctosicola	NA	NA	NA	NA
GCA_002361775.1	reference	d__Bacteria	p__Bacillota_A	c__Clostridia	o__Lachnospirales	f__Lachnospiraceae	g__Oliverpabstia	s__Oliverpabstia sp002361775	s__Oliverpabstia sp002361775	NA	NA	NA	NA
GCF_000425525.1	reference	d__Bacteria	p__Bacillota_A	c__Clostridia	o__Lachnospirales	f__Lachnospiraceae	g__Ruminococcus_G	s__Ruminococcus_G gauvreauii	s__Ruminococcus_G gauvreauii	NA	NA	NA	NA
GCA_000437795.1	reference	d__Bacteria	p__Bacteroidota	c__Bacteroidia	o__Bacteroidales	f__Muribaculaceae	g__Limisoma	s__Limisoma sp000437795	s__Limisoma sp000437795	NA	NA	NA	NA
GCA_002371675.1	reference	d__Bacteria	p__Bacillota_A	c__Clostridia	o__Oscillospirales	f__Oscillospiraceae	g__Limivicinus	s__Limivicinus sp002371675	s__Limivicinus sp002371675	NA	NA	NA	NA
GCA_002493965.1	reference	d__Bacteria	p__Bacillota_A	c__Clostridia	o__Oscillospirales	f__Oscillospiraceae	g__Faecousia	s__Faecousia sp002493965	s__Faecousia sp002493965	NA	NA	NA	NA
GCF_000239295.1	reference	d__Bacteria	p__Bacillota_A	c__Clostridia	o__Oscillospirales	f__Oscillospiraceae	g__Flavonifractor	s__Flavonifractor plautii	s__Flavonifractor plautii	NA	NA	NA	NA
GCF_000283575.1	reference	d__Bacteria	p__Bacillota_A	c__Clostridia	o__Oscillospirales	f__Oscillospiraceae	g__Oscillibacter	s__Oscillibacter valericigenes	s__Oscillibacter valericigenes	NA	NA	NA	NA
GCF_900169975.1	reference	d__Bacteria	p__Bacillota_A	c__Clostridia	o__Oscillospirales	f__Oscillospiraceae	g__Marseille-P3106	s__Marseille-P3106 sp900169975	s__Marseille-P3106 sp900169975	NA	NA	NA	NA
GCF_000183135.1	reference	d__Bacteria	p__Bacteroidota	c__Bacteroidia	o__Bacteroidales	f__Paludibacteraceae	g__Paludibacter	s__Paludibacter propionicigenes	s__Paludibacter propionicigenes	NA	NA	NA	NA
GCF_000754275.1	reference	d__Bacteria	p__Pseudomonadota	c__Gammaproteobacteria	o__Enterobacterales_A	f__Pasteurellaceae	g__Pasteurella	s__Pasteurella multocida	s__Pasteurella multocida	NA	NA	NA	NA
GCF_900002575.1	reference	d__Bacteria	p__Bacillota_A	c__Clostridia	o__Peptostreptococcales	f__Peptostreptococcaceae	g__Romboutsia_C	s__Romboutsia_C hominis	s__Romboutsia_C hominis	NA	NA	NA	NA
GCA_000786575.1	reference	d__Bacteria	p__Bacteroidota	c__Bacteroidia	o__Bacteroidales	f__Rikenellaceae	g__Tidjanibacter	s__Tidjanibacter inops	s__Tidjanibacter inops	NA	NA	NA	NA
GCF_000311925.1	reference	d__Bacteria	p__Bacteroidota	c__Bacteroidia	o__Bacteroidales	f__Rikenellaceae	g__Alistipes	s__Alistipes communis	s__Alistipes communis	NA	NA	NA	NA
GCA_002293505.1	reference	d__Bacteria	p__Bacteroidota	c__Bacteroidia	o__Bacteroidales	f__Rikenellaceae	g__UBA940	s__UBA940 sp002293505	s__UBA940 sp002293505	NA	NA	NA	NA
GCA_002293535.1	reference	d__Bacteria	p__Bacteroidota	c__Bacteroidia	o__Bacteroidales	f__Rikenellaceae	g__UBA940	s__UBA940 sp002293535	s__UBA940 sp002293535	NA	NA	NA	NA
GCA_002315675.1	reference	d__Bacteria	p__Bacteroidota	c__Bacteroidia	o__Bacteroidales	f__Rikenellaceae	g__Mucinivorans	s__Mucinivorans sp002315675	s__Mucinivorans sp002315675	NA	NA	NA	NA
GCF_000154465.1	reference	d__Bacteria	p__Bacteroidota	c__Bacteroidia	o__Bacteroidales	f__Rikenellaceae	g__Alistipes	s__Alistipes putredinis	s__Alistipes putredinis	NA	NA	NA	NA
GCA_002293345.1	reference	d__Bacteria	p__Bacteroidota	c__Bacteroidia	o__Bacteroidales	f__Rikenellaceae	g__Alistipes	s__Alistipes sp002293345	s__Alistipes sp002293345	NA	NA	NA	NA
GCA_002362235.1	reference	d__Bacteria	p__Bacteroidota	c__Bacteroidia	o__Bacteroidales	f__Rikenellaceae	g__Alistipes	s__Alistipes sp002362235	s__Alistipes sp002362235	NA	NA	NA	NA
GCF_000321205.1	reference	d__Bacteria	p__Bacteroidota	c__Bacteroidia	o__Bacteroidales	f__Rikenellaceae	g__Alistipes_A	s__Alistipes_A ihumii	s__Alistipes_A ihumii	NA	NA	NA	NA
GCF_000231275.1	reference	d__Bacteria	p__Bacteroidota	c__Bacteroidia	o__Bacteroidales	f__Rikenellaceae	g__Alistipes_A	s__Alistipes_A indistinctus	s__Alistipes_A indistinctus	NA	NA	NA	NA
GCF_000427365.1	reference	d__Bacteria	p__Bacteroidota	c__Bacteroidia	o__Bacteroidales	f__Rikenellaceae	g__Rikenella	s__Rikenella microfusus	s__Rikenella microfusus	NA	NA	NA	NA
GCF_000723505.1	reference	d__Bacteria	p__Bacteroidota	c__Bacteroidia	o__Bacteroidales	f__Rikenellaceae	g__Mucinivorans	s__Mucinivorans hirudinis	s__Mucinivorans hirudinis	NA	NA	NA	NA
GCF_900104655.1	reference	d__Bacteria	p__Bacteroidota	c__Bacteroidia	o__Bacteroidales	f__Rikenellaceae	g__Rikenella	s__Rikenella massiliensis	s__Rikenella massiliensis	NA	NA	NA	NA
GCF_900240235.1	reference	d__Bacteria	p__Bacteroidota	c__Bacteroidia	o__Bacteroidales	f__Rikenellaceae	g__Alistipes_A	s__Alistipes_A pullistercoris	s__Alistipes_A pullistercoris	NA	NA	NA	NA
GCF_000162015.1	reference	d__Bacteria	p__Bacillota_A	c__Clostridia	o__Oscillospirales	f__Ruminococcaceae	g__Faecalibacterium	s__Faecalibacterium duncaniae	s__Faecalibacterium duncaniae	NA	NA	NA	NA
GCF_002549755.1	reference	d__Bacteria	p__Bacillota_A	c__Clostridia	o__Oscillospirales	f__Ruminococcaceae	g__Faecalibacterium	s__Faecalibacterium prausnitzii_D	s__Faecalibacterium prausnitzii_D	NA	NA	NA	NA
GCF_000148645.1	reference	d__Bacteria	p__Pseudomonadota	c__Gammaproteobacteria	o__Enterobacterales_A	f__Shewanellaceae	g__Ferrimonas	s__Ferrimonas balearica	s__Ferrimonas balearica	NA	NA	NA	NA
GCF_000008185.1	reference	d__Bacteria	p__Spirochaetota	c__Spirochaetia	o__Treponematales	f__Treponemataceae	g__Treponema_B	s__Treponema_B denticola	s__Treponema_B denticola	NA	NA	NA	NA
GCF_000604125.1	reference	d__Bacteria	p__Spirochaetota	c__Spirochaetia	o__Treponematales	f__Treponemataceae	g__Treponema	s__Treponema pallidum	s__Treponema pallidum	NA	NA	NA	NA
GCA_002299475.1	reference	d__Bacteria	p__Bacillota	c__Bacilli	o__RF39	f__UBA660	g__UBA660	s__UBA660 sp002299475	s__UBA660 sp002299475	NA	NA	NA	NA
GCA_002304855.1	reference	d__Bacteria	p__Bacillota	c__Bacilli	o__RF39	f__UBA660	g__UBA660	s__UBA660 sp002304855	s__UBA660 sp002304855	NA	NA	NA	NA
GCA_900089855.1	reference	d__Bacteria	p__Pseudomonadota	c__Gammaproteobacteria	o__Enterobacterales_A	f__Vibrionaceae	g__Vibrio	s__Vibrio atlanticus	s__Vibrio atlanticus	NA	NA	NA	NA

## Sheet: Table S4
Table S4. Alistipes putredinis genomic similarity to Alistipes MAGs.
Comparisons are shown for the 16 MAGs that had ANI >70% to Alistipes putredinis or Alistipes communis (four MAGs had ANIs lower).
MAG ID	Alistipes reference	ANI
FM_17	Alistipes_communis_GCF_000311925.1	72.2509
FM_17	Alistipes_putredinis_GCF_000154465.1	72.4704
FM_15	Alistipes_putredinis_GCF_000154465.1	72.5403
FM_14	Alistipes_communis_GCF_000311925.1	72.6669
FM_12	Alistipes_putredinis_GCF_000154465.1	72.9689
FM_01	Alistipes_communis_GCF_000311925.1	73.0584
FM_15	Alistipes_communis_GCF_000311925.1	73.0704
FM_03	Alistipes_communis_GCF_000311925.1	73.298
FM_14	Alistipes_putredinis_GCF_000154465.1	73.4866
FM_19	Alistipes_communis_GCF_000311925.1	73.6101
FM_19	Alistipes_putredinis_GCF_000154465.1	73.6503
FM_08	Alistipes_communis_GCF_000311925.1	73.6541
FM_11	Alistipes_communis_GCF_000311925.1	73.8397
FM_04	Alistipes_putredinis_GCF_000154465.1	73.8771
FM_13	Alistipes_communis_GCF_000311925.1	73.9702
FM_10	Alistipes_communis_GCF_000311925.1	73.9977
FM_12	Alistipes_communis_GCF_000311925.1	74.09
FM_06	Alistipes_communis_GCF_000311925.1	74.1605
FM_11	Alistipes_putredinis_GCF_000154465.1	74.8096
FM_01	Alistipes_putredinis_GCF_000154465.1	74.8158
FM_02	Alistipes_putredinis_GCF_000154465.1	74.8805
FM_13	Alistipes_putredinis_GCF_000154465.1	74.9832
FM_08	Alistipes_putredinis_GCF_000154465.1	75.0482
FM_06	Alistipes_putredinis_GCF_000154465.1	75.1036
FM_16	Alistipes_putredinis_GCF_000154465.1	75.2265
FM_20	Alistipes_putredinis_GCF_000154465.1	75.7388

## Sheet: Table S5
Table S5. Annotations used to predict enzymatic activity in Figure 2.
Metabolism	Family	EC	Name
agarose	GH117	3.2.1.159	α-neoagaro-oligosaccharide hydrolase
agarose	GH50	NA	β-agarase
agarose	GH16	3.2.1.81	β-agarase
agarose	GH86	3.2.1.81	β-agarase
alginate	PL34	NA	guluronate-specific alginate lyase
alginate	PL6	4.2.2.11	guluronate-specific alginate lyase
alginate	PL6	4.2.2.-	guluronate-specific alginate lyase
alginate	PL7	4.2.2.3	mannuronate-specific alginate lyase
alginate	PL17	4.2.2.26	oligo-alginate lyase
alginate	PL15	4.2.2.26	oligo-alginate lyase
carrageenan	GH82	3.2.1.157	κ-carrageenase
carrageenan	GH150	NA	λ-carrageenase
carrageenan	GH150	3.2.1.162	λ-carrageenase
carrageenan	GH53	3.2.1.89	endo-β-1,4-galactanase
carrageenan	GH167	NA	β-carrageenase
carrageenan	GH167	3.2.1.-	β-carrageenase
FCSP	GH95	3.2.1.63	1,2-α-L-fucosidase
FCSP	GH29	3.2.1.111	1,3-α-L-fucosidase
FCSP	GH29	3.2.1.51	α-L-fucosidase
FCSP	GH151	3.2.1.51	α-L-fucosidase
FCSP	GH30	3.2.1.38	β-D-fucosidase
galactan	GH36	3.2.1.22	α-galactosidase
galactan	GH4	3.2.1.22	α-galactosidase
galactan	GH27	3.2.1.22	α-galactosidase
galactan	GH31	3.2.1.22	α-galactosidase
galactan	GH110	3.2.1.22	α-galactosidase
galactan	GH97	3.2.1.22	α-galactosidase
galactan	GH2	3.2.1.23	β-galactosidase
galactan	GH42	3.2.1.23	β-galactosidase
galactan	GH43	3.2.1.145	β-galactosidase
galactan	GH173	NA	β-galactosidase
galactan	GH147	3.2.1.23	β-galactosidase
laminarin	GH16	3.2.1.73	endo-1,3(4)-β-glucanase
laminarin	GH16	3.2.1.39	glucan endo-1,3-β-D-glucosidase
laminarin	GH81	3.2.1.39	glucan endo-1,3-β-D-glucosidase
laminarin	GH128	3.2.1.39	glucan endo-1,3-β-D-glucosidase
laminarin	GH30	3.2.1.75	glucan endo-1,6-β-glucosidase
laminarin	GH1	3.2.1.21	β-glucosidase
laminarin	GH2	3.2.1.21	β-glucosidase
laminarin	GH3	3.2.1.21	β-glucosidase
starch	GH13	3.2.1.20	α-1,4 glucosidase
starch	GH31	3.2.1.20	α-1,4 glucosidase
starch	GH97	3.2.1.20	α-1,4 glucosidase
starch	GH97	3.2.1.3	α-1,4 glucosidase
starch	GH133	NA	α-1,6 glucosidase
starch	GH13	3.2.1.10	α-1,6 glucosidase
starch	GH57	3.2.1.1	α-amylase
starch	GH13	3.2.1.68	isoamylase
starch	GH13	3.2.1.135	neopullulanase
starch	GH13	3.2.1.41	pullulanase

## Sheet: Table S6
Table S6. Keywords and annotation databases used for curation of mannitol utilization genes.
Keywords for UNIPROT, UNIREF, KEGG and Pfam	Pfam domain	TIGRfam domain	Mannitol gene curated
Fructokinase|fructokinase|Hexokinase|hexokinase|PFK|PfkB	PF00294.24|PF08543.12|PF00365.20|PF01256.17|PF01467.26|PF00294.24|PF08543.12|PF01513.21|PF00365.20	TIGR00097|TIGR00125|TIGR00196|TIGR01231|TIGR01518|TIGR02152|TIGR02198|TIGR02199|TIGR03168|TIGR03828|TIGR04382|TIGR00687|TIGR02477|TIGR02478|TIGR02482|TIGR02483	fructokinase
PTS|Phosphotransferase|Phosphoenolpyruvate|transporter|Transporter	PF00359.22|PF02378.18|PF02302.17|PF03480.13|PF04290.12|PF06808.12	TIGR00848|TIGR01419|TIGR00851|TIGR01995|TIGR00787|TIGR00786|TIGR02123	mannitol PTS system
mannitol|Mannitol	PF00107.26|PF08240.12	TIGR00692|TIGR01202|TIGR01751|TIGR02818|TIGR02824|TIGR03451|TIGR03989|TIGR02819	mannitol-1-phosphate 5-dehydrogenase
mannitol|Mannitol	PF01232.23|PF08125.13		mannitol 2-dehydrogenase

## Sheet: Table S7
Table S7. Number of genes per MAG encoding key carbohydrate degradation associated enzymes, sulfatases, and mannitol.
Metabolism	Gene	g__Alistipes FM_02	g__Alistipes FM_01	g__Alistipes FM_04	g__Alistipes FM_05	g__Alistipes FM_03	g__Alistipes FM_13	g__Alistipes FM_12	g__Alistipes FM_11	g__Alistipes FM_10	g__Alistipes FM_09	g__Alistipes FM_08	g__Alistipes FM_07	g__Alistipes FM_06	g__Alistipes FM_20	g__Alistipes FM_18	g__Alistipes FM_19	g__Alistipes FM_16	g__Alistipes FM_15	g__Alistipes FM_17	g__Alistipes FM_14	f__Rikenellaceae FM_21	f__Rikenellaceae FM_29	f__Rikenellaceae FM_28	f__Rikenellaceae FM_27	f__Rikenellaceae FM_26	f__Rikenellaceae FM_25	g__Mucinivorans FM_24	g__Mucinivorans FM_23	g__Mucinivorans FM_22	g__Aphodosoma FM_31	g__HGM05232 FM_30	g__Akkermansia FM_36	g__CAKUIA01 FM_35	o__Christensenellales FM_59	o__Christensenellales FM_60	o__Christensenellales FM_58	o__Christensenellales FM_57	g__WQYD01 FM_56	f__Lachnospiraceae FM_68	f__Lachnospiraceae FM_67	f__Lachnospiraceae FM_66	g__RGIG6307 FM_65	f__Lachnospiraceae FM_64	f__Lachnospiraceae FM_63	g__Anaerotignum FM_62	f__CAG-274 FM_61	g__JAGHEK01 FM_55	g__Faecalibacterium FM_53
alginate	guluronate-specific alginate lyase	0	0	0	0	0	0	0	0	0	0	2	0	0	0	0	2	1	1	0	0	0	2	0	0	0	0	0	0	0	0	0	0	0	0	0	0	0	0	0	0	0	1	1	1	0	1	0	1
alginate	mannuronate-specific alginate lyase	0	0	0	0	0	0	0	0	0	0	0	0	0	0	0	0	0	0	0	0	0	0	0	0	0	0	0	0	0	0	0	0	0	0	0	0	0	0	0	0	0	0	0	0	0	0	0	0
alginate	oligo-alginate lyase	0	0	0	0	0	0	0	0	0	0	0	0	0	0	0	0	0	0	0	0	0	0	0	0	0	0	0	0	0	0	0	0	0	3	3	2	3	0	0	0	0	0	0	0	0	0	0	0
laminarin	glucan endo-1,6-β-glucosidase	0	0	0	0	0	0	0	0	0	0	0	0	0	0	0	1	0	0	1	0	0	0	0	0	0	0	0	0	0	0	0	0	0	0	0	0	0	0	0	0	0	1	0	0	0	0	0	0
laminarin	endo-1,3(4)-β-glucanase	0	0	0	0	0	0	1	0	0	0	0	0	0	0	0	0	0	1	0	0	0	0	0	0	0	0	0	0	0	0	0	0	0	0	0	0	0	0	0	0	0	0	0	0	0	0	0	0
laminarin	glucan endo-1,3-β-D-glucosidase	0	0	0	0	0	0	0	0	0	0	2	0	1	1	1	0	2	1	0	0	0	0	0	0	0	0	0	2	0	2	2	0	0	0	0	0	0	0	0	0	0	0	0	0	1	0	0	0
laminarin	β-glucosidase	3	2	0	0	0	1	1	0	2	5	2	0	0	2	3	3	2	3	2	1	2	0	3	1	1	0	2	3	0	1	1	0	0	0	0	0	0	2	2	0	0	0	0	0	0	0	0	1
FCSP	α-L-fucosidase	2	3	0	0	0	0	1	0	5	7	3	0	1	0	0	0	0	1	0	0	0	0	5	0	0	0	1	0	2	0	0	0	0	0	0	0	0	0	0	0	4	3	1	0	0	0	0	4
FCSP	1,2-α-L-fucosidase	0	0	0	0	0	0	0	0	0	0	0	0	0	0	0	0	0	0	0	0	0	0	0	2	0	0	0	0	0	0	0	0	0	0	0	0	0	0	0	0	2	0	0	0	0	0	0	2
FCSP	1,3-α-L-fucosidase	0	0	0	0	0	0	0	0	0	0	0	0	0	0	0	0	0	0	0	0	0	0	0	1	0	0	0	0	0	0	0	0	0	0	0	0	0	0	0	0	0	0	0	0	0	0	0	0
FCSP	β-D-fucosidase	0	0	0	0	0	0	0	0	0	0	0	0	0	0	0	0	1	0	1	0	0	0	0	1	1	0	2	0	0	0	0	0	0	0	0	0	0	0	0	0	0	0	0	0	0	0	0	0
carrageenan	ι-carrageenase	0	0	0	0	0	0	1	0	0	0	0	0	0	0	0	0	0	0	0	0	0	0	0	0	0	0	0	0	0	0	0	0	0	0	0	0	0	0	0	0	0	0	0	0	0	0	0	0
carrageenan	λ-carrageenase	0	0	0	0	0	1	0	0	0	0	1	0	6	0	0	0	1	0	0	0	0	0	9	0	0	0	0	0	0	0	0	0	0	0	0	0	0	0	0	0	0	0	0	0	0	0	0	0
carrageenan	β-carrageenase	1	0	1	0	0	3	3	0	0	0	0	0	4	0	0	1	2	0	0	0	0	0	3	0	0	0	0	0	0	0	0	1	0	0	0	0	0	0	0	0	0	0	0	0	0	0	0	0
carrageenan	endo-beta-1,4-galactanase	0	0	0	0	0	0	0	0	0	0	0	0	0	0	0	0	0	0	0	0	0	0	0	0	0	0	0	0	0	0	1	0	0	0	0	0	0	0	0	0	0	0	0	0	0	0	0	0
agarose	β-agarase	4	6	1	0	0	0	0	0	0	0	3	0	0	0	0	0	2	2	0	0	0	0	0	0	0	0	0	0	0	0	0	0	0	0	0	0	0	0	0	0	0	1	0	0	0	0	0	0
agarose	α-neoagaro-oligosaccharide hydrolase	3	8	0	0	0	0	0	0	7	6	7	0	0	0	0	0	5	3	0	0	0	0	3	0	0	0	0	0	0	0	0	0	0	0	0	0	0	0	0	0	0	6	1	4	1	0	0	0
galactan	β-galactosidase	2	2	0	0	3	8	17	9	3	4	6	1	6	0	1	2	8	8	8	3	0	0	14	4	8	2	9	2	4	0	0	1	2	0	0	0	1	1	5	0	4	6	1	1	1	0	0	2
galactan	α-galactosidase	0	1	0	1	0	2	1	2	0	0	0	1	3	0	0	0	1	0	1	0	1	1	7	1	1	1	0	0	2	0	0	0	0	0	0	0	1	0	4	1	5	2	1	2	0	0	1	3
starch	neopullulanase	0	0	0	0	0	0	0	0	0	0	0	0	0	0	0	0	0	0	0	0	0	0	0	0	0	0	0	0	0	0	0	0	0	0	0	0	0	0	1	0	0	0	0	0	0	0	0	0
starch	isoamylase	0	0	0	0	0	0	0	0	0	0	0	0	0	0	0	0	0	0	0	0	0	0	0	0	0	0	0	0	0	0	0	0	0	0	0	0	0	0	1	0	0	0	0	0	0	0	0	0
starch	α-amylase	1	1	1	1	1	1	1	1	1	1	1	0	1	1	1	1	1	1	1	1	1	1	0	0	1	1	1	1	1	1	1	1	0	0	0	0	0	0	0	0	0	0	0	0	0	0	0	0
starch	pullulanase	0	0	0	0	0	0	0	0	0	0	0	0	0	0	0	0	0	0	0	0	0	0	0	0	0	0	0	0	0	1	1	0	0	1	1	1	1	1	0	0	0	0	0	0	0	1	1	0
starch	α-1,6 glucosidase	1	1	1	1	1	1	1	1	1	1	1	0	1	1	1	1	1	1	1	1	1	1	1	0	1	1	1	1	1	1	1	0	0	0	0	0	0	1	3	1	1	0	0	0	0	0	0	0
starch	α-1,4 glucosidase	2	1	0	0	0	0	0	0	0	2	0	0	0	0	2	0	3	2	1	0	0	0	2	0	3	0	1	0	0	2	4	2	0	0	0	0	0	0	0	0	1	0	0	1	1	0	0	1
sulfur	S1_19	4	4	0	0	0	1	1	1	7	8	2	0	2	0	0	0	4	4	1	0	0	0	0	1	0	0	0	0	0	0	0	0	1	0	0	0	0	0	0	0	0	0	0	0	0	0	0	0
sulfur	S1_25	2	2	0	0	0	1	0	1	1	4	2	0	1	0	0	0	0	0	0	0	1	0	1	0	1	1	0	0	0	0	0	0	5	0	0	0	0	0	0	0	0	1	0	0	0	0	0	1
sulfur	S1_17	2	2	3	3	5	4	2	1	3	4	3	0	2	3	3	0	0	1	2	1	7	0	4	0	8	3	1	2	0	0	5	0	9	0	0	0	0	0	0	0	0	2	1	1	1	0	0	1
sulfur	S1_8	2	2	0	0	1	7	9	8	4	7	7	0	8	0	0	1	5	6	2	1	1	0	7	0	3	3	1	1	0	0	0	0	2	0	0	0	1	0	0	0	0	1	0	0	1	0	0	0
sulfur	S1_15	1	1	5	1	3	9	5	7	3	2	1	0	2	1	1	2	3	4	1	2	4	0	3	1	5	4	3	0	3	0	1	1	7	0	0	0	0	0	1	0	0	1	0	0	0	0	0	0
sulfur	S1_16	1	1	2	0	4	4	8	6	2	1	5	2	6	1	0	3	6	8	4	2	4	0	7	1	4	2	3	0	2	0	0	2	4	0	0	0	0	0	0	0	1	0	0	0	0	0	0	1
sulfur	S1_7	0	1	1	1	1	1	1	3	3	1	0	0	0	1	0	0	0	0	0	0	0	0	4	0	1	2	0	0	0	0	0	0	1	0	0	0	0	0	0	0	0	0	0	0	0	0	0	0
mannitol	mannitol 2-dehydrogenase	0	2	1	1	1	1	1	1	2	2	2	1	1	1	1	1	1	2	1	1	1	1	1	1	1	1	2	1	1	1	1	1	1	1	1	1	2	0	0	0	1	2	2	1	1	0	0	2
mannitol	fructokinase	0	1	1	0	0	1	1	1	1	1	1	1	1	1	1	0	1	2	1	2	1	0	0	1	1	1	1	1	0	2	1	1	1	0	0	0	1	0	0	1	2	0	1	1	0	0	0	1
mannitol	mannitol-1-phosphate 5-dehydrogenase	0	0	0	0	0	0	0	0	0	0	0	0	0	0	0	0	0	0	0	0	0	0	0	0	0	0	0	0	0	0	0	0	0	0	0	0	0	0	0	1	1	1	1	1	1	1	1	1
mannitol	mannitol PTS system	0	0	0	0	0	0	0	0	0	0	0	0	0	0	0	0	0	0	0	0	0	0	0	0	0	0	0	0	0	0	0	0	0	0	0	0	3	0	0	3	3	3	1	3	2	1	3	2
[truncated: 20 more columns]

## Sheet: Table S8
Table S8. CAZy marker families used to classify CGCs.
Substrate	CAZy families CGC markers (highly specific CAZy families were prioritized as below)
alginate	PL6|PL7|PL34|PL17|PL15|PL38
FCSP	GH26|GH30_4
FCSP	GH151&GH116
FCSP	GH141&(GH117|GH16_12|GH81)
laminarin	GH16_3&(GH31|GH3)
laminarin	GH149&(GH1&GH3)
laminarin	GH30_3
laminarin	GH161&GH94
laminarin	GH128&GH3
carrageenan	GH150&(GH43_29|GH2)
carrageenan	GH167&(GH1|GH2|GH3)
carrageenan	GH16_13&GH2
carrageenan	GH16_3&GH2
starch	GH57&GH133
starch	GH13&(GH77|GH31|GH97|GH133|GH57|GH2|GH3|GH13_36|GH13_9|GH13_28|GH13_31)
agarose	GH86|GH16_11|GH16_12|GH16_14|GH16_11|GH16_16

## Sheet: Table S9
Table S9. CAZy families commonly encoded by predicted CGCs in this study.
Algae with substrate	Substrate	CAZy family	Total degradative CAZymes within CGC	Degradative CAZy families within CGC	CAZy family percentage	CAZy activities (08.06.2022 release)
Brown	FCSP	GH29	123	41	33.3333	alpha-L-fucosidase (EC 3.2.1.51)::alpha-1,3/1,4-L-fucosidase (EC 3.2.1.111)::alpha-1,2-L-fucosidase (EC 3.2.1.63)::alpha-1,6-fucosidase (EC 3.2.1.127)
Brown	FCSP	GH2	123	23	18.6992	beta-galactosidase (EC 3.2.1.23) ::beta-mannosidase (EC 3.2.1.25)::beta-glucuronidase (EC 3.2.1.31)::alpha-L-arabinofuranosidase (EC 3.2.1.55)::mannosylglycoprotein endo-beta-mannosidase (EC 3.2.1.152)::exo-beta-glucosaminidase (EC 3.2.1.165)::alpha-L-arabinopyranosidase (EC 3.2.1.-)::beta-galacturonidase (EC 3.2.1.-)::beta-xylosidase (EC 3.2.1.37)::beta-D-galactofuranosidase (EC 3.2.1.146)::beta…
Brown	FCSP	GH117	123	10	8.13008	beta-D-galactofuranosidase (EC 3.2.1.146)::alpha-neoagaro-oligosaccharide hydrolase (EC 3.2.1.159)
Brown	FCSP	GH141	123	6	4.87805	alpha-L-fucosidase (EC 3.2.1.51)::xylanase (EC 3.2.1.8)
Brown	FCSP	GH30	123	6	4.87805	endo-beta-1,4-xylanase (EC 3.2.1.8)::beta-glucosidase (3.2.1.21)::beta-glucuronidase (EC 3.2.1.31)::beta-xylosidase (EC 3.2.1.37)::beta-fucosidase (EC 3.2.1.38)::glucosylceramidase (EC 3.2.1.45)::beta-1,6-glucanase (EC 3.2.1.75)::glucuronoarabinoxylan endo-beta-1,4-xylanase (EC 3.2.1.136)::endo-beta-1,6-galactanase (EC:3.2.1.164)::[reducing end] beta-xylosidase (EC 3.2.1.-)
Brown	FCSP	GH16	123	6	4.87805	xyloglucan:xyloglucosyltransferase (EC 2.4.1.207)::keratan-sulfate endo-1,4-beta-galactosidase (EC 3.2.1.103)::endo-1,3-beta-glucanase / laminarinase (EC 3.2.1.39)::endo-1,3(4)-beta-glucanase (EC 3.2.1.6)::licheninase (EC 3.2.1.73)::beta-agarase (EC 3.2.1.81)::kappa-carrageenase (EC 3.2.1.83)::xyloglucanase (EC 3.2.1.151)::endo-beta-1,3-galactanase (EC 3.2.1.181)::[retaining] beta-porphyranase (E…
Brown	FCSP	GH3	123	5	4.06504	beta-glucosidase (EC 3.2.1.21)::xylan 1,4-beta-xylosidase (EC 3.2.1.37)::beta-glucosylceramidase (EC 3.2.1.45)::beta-N-acetylhexosaminidase (EC 3.2.1.52)::alpha-L-arabinofuranosidase (EC 3.2.1.55)::glucan 1,4-beta-glucosidase (EC 3.2.1.74)::isoprimeverose-producing oligoxyloglucan hydrolase (EC 3.2.1.120)::coniferin beta-glucosidase (EC 3.2.1.126)::exo-1,3-1,4-glucanase (EC 3.2.1.-)::beta-N-acety…
Brown	alginate	PL17	36	15	41.6667	alginate lyase (EC 4.2.2.3)::oligoalginate lyase (EC 4.2.2.26)
Brown	alginate	PL34	36	5	13.8889	alginate lyase (EC 4.2.2.-)
Brown	alginate	PL6	36	5	13.8889	alginate lyase (EC 4.2.2.3)::chondroitinase B (EC 4.2.2.19)::MG-specific alginate lyase (EC 4.2.2.-)::poly(alpha-L-guluronate) lyase / G-specific alginate lyase (EC 4.2.2.11)::oligoalginate lyase / exo-alginate lyase (EC 4.2.2.26)
Brown	laminarin	GH3	50	18	36	beta-glucosidase (EC 3.2.1.21)::xylan 1,4-beta-xylosidase (EC 3.2.1.37)::beta-glucosylceramidase (EC 3.2.1.45)::beta-N-acetylhexosaminidase (EC 3.2.1.52)::alpha-L-arabinofuranosidase (EC 3.2.1.55)::glucan 1,4-beta-glucosidase (EC 3.2.1.74)::isoprimeverose-producing oligoxyloglucan hydrolase (EC 3.2.1.120)::coniferin beta-glucosidase (EC 3.2.1.126)::exo-1,3-1,4-glucanase (EC 3.2.1.-)::beta-N-acety…
Brown	laminarin	GH16	50	11	22	xyloglucan:xyloglucosyltransferase (EC 2.4.1.207)::keratan-sulfate endo-1,4-beta-galactosidase (EC 3.2.1.103)::endo-1,3-beta-glucanase / laminarinase (EC 3.2.1.39)::endo-1,3(4)-beta-glucanase (EC 3.2.1.6)::licheninase (EC 3.2.1.73)::beta-agarase (EC 3.2.1.81)::kappa-carrageenase (EC 3.2.1.83)::xyloglucanase (EC 3.2.1.151)::endo-beta-1,3-galactanase (EC 3.2.1.181)::[retaining] beta-porphyranase (E…
Brown	laminarin	GH149	50	7	14	beta-1,3-glucan phosphorylase (EC 2.4.1.97)
Brown	laminarin	GH30	50	6	12	endo-beta-1,4-xylanase (EC 3.2.1.8)::beta-glucosidase (3.2.1.21)::beta-glucuronidase (EC 3.2.1.31)::beta-xylosidase (EC 3.2.1.37)::beta-fucosidase (EC 3.2.1.38)::glucosylceramidase (EC 3.2.1.45)::beta-1,6-glucanase (EC 3.2.1.75)::glucuronoarabinoxylan endo-beta-1,4-xylanase (EC 3.2.1.136)::endo-beta-1,6-galactanase (EC:3.2.1.164)::[reducing end] beta-xylosidase (EC 3.2.1.-)
Red	agarose	GH16	46	11	23.913	xyloglucan:xyloglucosyltransferase (EC 2.4.1.207)::keratan-sulfate endo-1,4-beta-galactosidase (EC 3.2.1.103)::endo-1,3-beta-glucanase / laminarinase (EC 3.2.1.39)::endo-1,3(4)-beta-glucanase (EC 3.2.1.6)::licheninase (EC 3.2.1.73)::beta-agarase (EC 3.2.1.81)::kappa-carrageenase (EC 3.2.1.83)::xyloglucanase (EC 3.2.1.151)::endo-beta-1,3-galactanase (EC 3.2.1.181)::[retaining] beta-porphyranase (E…
Red	agarose	GH117	46	10	21.7391	beta-D-galactofuranosidase (EC 3.2.1.146)::alpha-neoagaro-oligosaccharide hydrolase (EC 3.2.1.159)
Red	agarose	GH86	46	7	15.2174	beta-agarase (EC 3.2.1.81)::beta-porphyranase (EC 3.2.1.178)
Red	agarose	GH2	46	5	10.8696	beta-galactosidase (EC 3.2.1.23) ::beta-mannosidase (EC 3.2.1.25)::beta-glucuronidase (EC 3.2.1.31)::alpha-L-arabinofuranosidase (EC 3.2.1.55)::mannosylglycoprotein endo-beta-mannosidase (EC 3.2.1.152)::exo-beta-glucosaminidase (EC 3.2.1.165)::alpha-L-arabinopyranosidase (EC 3.2.1.-)::beta-galacturonidase (EC 3.2.1.-)::beta-xylosidase (EC 3.2.1.37)::beta-D-galactofuranosidase (EC 3.2.1.146)::beta…
Red	carrageenan	GH2	20	6	30	beta-galactosidase (EC 3.2.1.23) ::beta-mannosidase (EC 3.2.1.25)::beta-glucuronidase (EC 3.2.1.31)::alpha-L-arabinofuranosidase (EC 3.2.1.55)::mannosylglycoprotein endo-beta-mannosidase (EC 3.2.1.152)::exo-beta-glucosaminidase (EC 3.2.1.165)::alpha-L-arabinopyranosidase (EC 3.2.1.-)::beta-galacturonidase (EC 3.2.1.-)::beta-xylosidase (EC 3.2.1.37)::beta-D-galactofuranosidase (EC 3.2.1.146)::beta…
Red	carrageenan	GH150	20	5	25	Lambda-carrageenase (EC 3.2.1.162)
Red	starch	GH13	99	47	47.4747	alpha-amylase (EC 3.2.1.1)::pullulanase (EC 3.2.1.41)::cyclomaltodextrin glucanotransferase (EC 2.4.1.19)::cyclomaltodextrinase (EC 3.2.1.54)::trehalose-6-phosphate hydrolase (EC 3.2.1.93)::oligo-alpha-glucosidase (EC 3.2.1.10)::maltogenic amylase (EC 3.2.1.133)::neopullulanase (EC 3.2.1.135)::alpha-glucosidase (EC 3.2.1.20)::maltotetraose-forming alpha-amylase (EC 3.2.1.60)::isoamylase (EC 3.2.1…
Red	starch	GH133	99	13	13.1313	amylo-alpha-1,6-glucosidase (EC 3.2.1.33)::
Red	starch	GH57	99	11	11.1111	alpha-amylase (EC 3.2.1.1)::alpha-galactosidase (EC 3.2.1.22)::amylopullulanase (EC 3.2.1.41)::cyclomaltodextrinase (EC 3.2.1.54)::branching enzyme (EC 2.4.1.18)::4-alpha-glucanotransferase (EC 2.4.1.25)::[retaining] maltogenic alpha-amylase (EC 3.2.1.133)
Red	starch	GH77	99	11	11.1111	amylomaltase or 4-alpha-glucanotransferase (EC 2.4.1.25)

## Sheet: Table S10
Table S10. Predicted CGCs distributions, and substrates targeted, per MAG.
Kruskall-Wallis (KW) analysis of predicted CGC variance across genus.
Taxa				Substrate per genome						predicted CGC per MAG	predicted CGC per Genus	Mean predicted CGC per Genus	SD predicted CGC per Genus	KW p value Genus
Phylum	Class	Genus	MAG ID	laminarin	alginate	FCSP	carrageenan	starch	agarose
Bacteroidota	Bacteroidia	Alistipes	g__Alistipes FM_01	0	0	4	1	0	5	10	73	3.65	3.34467	0.359967
Bacteroidota	Bacteroidia	Alistipes	g__Alistipes FM_02	0	0	4	0	1	0	5	73	3.65	3.34467	0.359967
Bacteroidota	Bacteroidia	Alistipes	g__Alistipes FM_03	0	0	0	0	0	0	0	73	3.65	3.34467	0.359967
Bacteroidota	Bacteroidia	Alistipes	g__Alistipes FM_04	0	0	0	0	0	0	0	73	3.65	3.34467	0.359967
Bacteroidota	Bacteroidia	Alistipes	g__Alistipes FM_05	0	0	0	0	0	0	0	73	3.65	3.34467	0.359967
Bacteroidota	Bacteroidia	Alistipes	g__Alistipes FM_06	0	0	0	2	0	0	2	73	3.65	3.34467	0.359967
Bacteroidota	Bacteroidia	Alistipes	g__Alistipes FM_07	0	0	0	0	0	0	0	73	3.65	3.34467	0.359967
Bacteroidota	Bacteroidia	Alistipes	g__Alistipes FM_08	1	1	3	0	0	3	8	73	3.65	3.34467	0.359967
Bacteroidota	Bacteroidia	Alistipes	g__Alistipes FM_09	0	0	7	0	0	1	8	73	3.65	3.34467	0.359967
Bacteroidota	Bacteroidia	Alistipes	g__Alistipes FM_10	0	0	3	0	0	2	5	73	3.65	3.34467	0.359967
Bacteroidota	Bacteroidia	Alistipes	g__Alistipes FM_11	0	0	0	0	1	0	1	73	3.65	3.34467	0.359967
Bacteroidota	Bacteroidia	Alistipes	g__Alistipes FM_12	1	0	0	1	1	0	3	73	3.65	3.34467	0.359967
Bacteroidota	Bacteroidia	Alistipes	g__Alistipes FM_13	1	0	0	1	1	0	3	73	3.65	3.34467	0.359967
Bacteroidota	Bacteroidia	Alistipes	g__Alistipes FM_14	0	0	0	0	1	0	1	73	3.65	3.34467	0.359967
Bacteroidota	Bacteroidia	Alistipes	g__Alistipes FM_15	2	1	0	0	1	0	4	73	3.65	3.34467	0.359967
Bacteroidota	Bacteroidia	Alistipes	g__Alistipes FM_16	1	1	3	1	2	2	10	73	3.65	3.34467	0.359967
Bacteroidota	Bacteroidia	Alistipes	g__Alistipes FM_17	1	0	5	0	1	0	7	73	3.65	3.34467	0.359967
Bacteroidota	Bacteroidia	Alistipes	g__Alistipes FM_18	1	0	0	0	1	0	2	73	3.65	3.34467	0.359967
Bacteroidota	Bacteroidia	Alistipes	g__Alistipes FM_19	1	1	0	0	0	0	2	73	3.65	3.34467	0.359967
Bacteroidota	Bacteroidia	Alistipes	g__Alistipes FM_20	1	0	0	0	1	0	2	73	3.65	3.34467	0.359967
Bacteroidota	Bacteroidia	f__Rikenellaceae	f__Rikenellaceae FM_21	0	0	0	0	0	0	0	9	1.5	2.34521	0.359967
Bacteroidota	Bacteroidia	Mucinivorans	g__Mucinivorans FM_22	0	0	0	0	0	1	1	6	2	1	0.359967
Bacteroidota	Bacteroidia	Mucinivorans	g__Mucinivorans FM_23	0	0	1	0	1	0	2	6	2	1	0.359967
Bacteroidota	Bacteroidia	Mucinivorans	g__Mucinivorans FM_24	0	0	2	0	1	0	3	6	2	1	0.359967
Bacteroidota	Bacteroidia	f__Rikenellaceae	f__Rikenellaceae FM_25	0	0	0	0	0	0	0	9	1.5	2.34521	0.359967
Bacteroidota	Bacteroidia	f__Rikenellaceae	f__Rikenellaceae FM_26	0	0	0	0	2	0	2	9	1.5	2.34521	0.359967
Bacteroidota	Bacteroidia	f__Rikenellaceae	f__Rikenellaceae FM_27	0	0	0	0	0	0	0	9	1.5	2.34521	0.359967
Bacteroidota	Bacteroidia	f__Rikenellaceae	f__Rikenellaceae FM_28	0	0	1	3	2	0	6	9	1.5	2.34521	0.359967
Bacteroidota	Bacteroidia	f__Rikenellaceae	f__Rikenellaceae FM_29	0	0	0	0	1	0	1	9	1.5	2.34521	0.359967
Bacteroidota	Bacteroidia	HGM05232	g__HGM05232 FM_30	0	0	0	0	3	0	3	3	3	NA	0.359967
Bacteroidota	Bacteroidia	Aphodosoma	g__Aphodosoma FM_31	1	0	0	0	0	0	1	1	1	NA	0.359967
Pseudomonadota	Gammaproteobacteria	f__Psittacicellaceae	f__Psittacicellaceae FM_32	0	0	0	0	0	0	0	0	0	NA	0.359967
Pseudomonadota	Gammaproteobacteria	Vibrio	s__Vibrio pomeroyi FM_33	0	2	0	0	1	0	3	3	3	NA	0.359967
Pseudomonadota	Gammaproteobacteria	Ferrimonas	g__Ferrimonas FM_34	0	1	0	0	2	0	3	3	3	NA	0.359967
Verrucomicrobiota	Verrucomicrobiae	CAKUIA01	g__CAKUIA01 FM_35	0	0	0	0	0	0	0	0	0	NA	0.359967
Verrucomicrobiota	Verrucomicrobiae	Akkermansia	g__Akkermansia FM_36	0	0	0	0	0	0	0	0	0	NA	0.359967
Desulfobacterota	Desulfovibrionia	Nitratidesulfovibrio	g__Nitratidesulfovibrio FM_37	0	0	0	0	0	0	0	0	0	NA	0.359967
Spirochaetota	Spirochaetia	f__Treponemataceae	f__Treponemataceae FM_38	0	0	0	0	0	0	0	0	0	NA	0.359967
Pseudomonadota	Alphaproteobacteria	o__RF32	o__RF32 FM_39	0	0	0	0	1	0	1	1	1	NA	0.359967
Cyanobacteriota	Vampirovibrionia	CALURL01	g__CALURL01 FM_40	0	0	0	0	0	0	0	0	0	NA	0.359967
Bacillota	Bacilli	f__Anaeroplasmataceae	f__Anaeroplasmataceae FM_41	0	0	0	0	2	0	2	3	1.5	0.707107	0.359967
Bacillota	Bacilli	f__Anaeroplasmataceae	f__Anaeroplasmataceae FM_42	0	1	0	0	0	0	1	3	1.5	0.707107	0.359967
Bacillota	Bacilli	RQZE01	g__RQZE01 FM_43	0	0	0	0	0	0	0	0	0	NA	0.359967
Bacillota	Bacilli	f__UBA660	f__UBA660 FM_44	0	0	0	0	0	0	0	0	0	NA	0.359967
Bacillota	Bacilli	DUWA01	g__DUWA01 FM_45	0	0	0	0	0	0	0	0	0	NA	0.359967
Bacillota_A	Clostridia	f__Oscillospiraceae	f__Oscillospiraceae FM_46	0	0	0	0	0	0	0	0	0	NA	0.359967
Bacillota_A	Clostridia	Lawsonibacter	g__Lawsonibacter FM_47	0	0	0	0	0	0	0	3	1.5	2.12132	0.359967
Bacillota_A	Clostridia	Lawsonibacter	g__Lawsonibacter FM_48	1	1	0	0	1	0	3	3	1.5	2.12132	0.359967
Bacillota_A	Clostridia	SIG603	g__SIG603 FM_49	1	1	1	0	0	0	3	3	1.5	2.12132	0.359967
Bacillota_A	Clostridia	SIG603	g__SIG603 FM_50	0	0	0	0	0	0	0	3	1.5	2.12132	0.359967
Bacillota_A	Clostridia	f__Butyricicoccaceae	f__Butyricicoccaceae FM_51	0	2	0	0	0	0	2	4	2	0	0.359967
Bacillota_A	Clostridia	f__Butyricicoccaceae	f__Butyricicoccaceae FM_52	0	1	0	0	1	0	2	4	2	0	0.359967
Bacillota_A	Clostridia	Faecalibacterium	g__Faecalibacterium FM_53	1	0	5	0	1	0	7	7	7	NA	0.359967
Bacillota_A	Clostridia	UBA6857	g__UBA6857 FM_54	0	0	0	0	0	0	0	0	0	NA	0.359967
Bacillota_A	Clostridia	JAGHEK01	g__JAGHEK01 FM_55	0	0	0	0	1	0	1	1	1	NA	0.359967
Bacillota_A	Clostridia	WQYD01	g__WQYD01 FM_56	0	0	0	0	0	0	0	0	0	NA	0.359967
Bacillota_A	Clostridia	o__Christensenellales	o__Christensenellales FM_57	1	0	0	0	0	0	1	3	0.75	0.5	0.359967
Bacillota_A	Clostridia	o__Christensenellales	o__Christensenellales FM_58	0	0	0	0	0	0	0	3	0.75	0.5	0.359967
Bacillota_A	Clostridia	o__Christensenellales	o__Christensenellales FM_59	1	0	0	0	0	0	1	3	0.75	0.5	0.359967
Bacillota_A	Clostridia	o__Christensenellales	o__Christensenellales FM_60	1	0	0	0	0	0	1	3	0.75	0.5	0.359967
Bacillota_A	Clostridia	f__CAG-274	f__CAG-274 FM_61	0	0	0	0	0	0	0	0	0	NA	0.359967
Bacillota_A	Clostridia	Anaerotignum	g__Anaerotignum FM_62	2	0	0	0	0	0	2	2	2	NA	0.359967
Bacillota_A	Clostridia	f__Lachnospiraceae	f__Lachnospiraceae FM_63	0	1	0	0	0	0	1	9	1.8	1.30384	0.359967
Bacillota_A	Clostridia	f__Lachnospiraceae	f__Lachnospiraceae FM_64	0	0	1	0	0	0	1	9	1.8	1.30384	0.359967
Bacillota_A	Clostridia	RGIG6307	g__RGIG6307 FM_65	1	0	0	0	0	0	1	1	1	NA	0.359967
Bacillota_A	Clostridia	f__Lachnospiraceae	f__Lachnospiraceae FM_66	0	0	1	0	1	0	2	9	1.8	1.30384	0.359967
Bacillota_A	Clostridia	f__Lachnospiraceae	f__Lachnospiraceae FM_67	0	0	0	0	1	0	1	9	1.8	1.30384	0.359967
Bacillota_A	Clostridia	f__Lachnospiraceae	f__Lachnospiraceae FM_68	1	0	0	0	3	0	4	9	1.8	1.30384	0.359967

[truncated: 4 more sheets: Table S11, Table S12, Table S13, Table S14]
